# Supplementary material for: Cross-Category Screening of Food Samples for Amyloid-β42 Aggregation-Inhibitory Activity Using a Microliter-Scale High-Throughput Screening System with Quantum-Dot-Labeled Aβ
Source: Foods. 2026 Jun 11;15(12):2108. doi: 10.3390/foods15122108 (PMC13298185; doi:10.3390/foods15122108)
Supplement: Supplementary file 1 [file foods-15-02108-s001.zip]

Archive with 1 entries (1 files):
- foods-4336128-supplementary.pdf
